# Supplementary material for: Cigarette smoke toxin hydroquinone and misfolding pancreatic lipase variant cooperatively promote endoplasmic reticulum stress and cell death
Source: PLoS One. 2022 Jun 15;17(6):e0269936. doi: 10.1371/journal.pone.0269936 (PMC9200355; doi:10.1371/journal.pone.0269936)
Supplement: S1 Dataset — (XLSX) [file pone.0269936.s003.xlsx]

## Sheet: Munka1
	Fig1 A	Cellular Metabolic Activity %
	µM	Acrolein			Crotonaldehyde		Hydroquinone
	0	96.8971	95.3913	107.48	93.4053	106.829	101.412	98.5883
	12.5				51.9083	70.8585	93.4038	87.6986
	20	104.983	108.203	96.0234
	25				75.8199	55.8112	70.5807	68.1446
	40	81.6461	89.3289	90.0881
	50				37.8269	39.2303	35.6977	23.4544
	60	75.4098	68.3091	64.5695
	80	54.2447	44.3523	43.4544
	100	36.1864	34.5267	32.728	17.0728	9.5341	18.4987	14.8033
	Fig3	Cellular Metabolic Activity %
	vector	94.3694	112.387	84.2342	109.009	102.381	97.6191
	vector + HQ	53.9414	77.4775	74.4369	74.4369	72.8175	68.0556
	PNLIP wt	79.9549	97.2973	67.7928	97.5225	78.7698	72.4206
	PNLIP wt + HQ	46.0586	48.9865	54.054	58.1081	55.1587	46.8254
	PNLIP G233E	62.7252	91.1036	58.446	80.0676	61.3095	58.5318
	PNLIP G233E + HQ	46.9595	50	46.509	39.8649	35.7143	37.6984
	Fig4 A	XBP1 splicing (%)
	vector	13.7628	8.91632	9.75582
	vector + HQ	33.1262	25.0922	24.3518
	PNLIP wt	19.879	15.2014	14.0227
	PNLIP wt + HQ	30.6588	36.5383	33.6359
	PNLIP G233E	28.6098	31.5473	26.0999
	PNLIP G233E + HQ	39.013	40.69	43.8667
	Fig4 B	Fold induction BiP
	vector	1	1	1
	vector + HQ	2.17347	2.55502	1.87038
	PNLIP wt	1.13288	1.08674	1.11471
	PNLIP wt + HQ	2.05148	2.25012	1.44393
	PNLIP G233E	2.60268	2.63293	2.57279
	PNLIP G233E + HQ	3.66378	3.94493	3.33264
	Fig4 C	Fold induction CHOP
	vector	1	1	1
	vector + HQ	1.59107	1.32869	1.52979
	PNLIP wt	1.17555	1.09936	0.915945
	PNLIP wt + HQ	2.20381	1.69741	1.47087
	PNLIP G233E	1.71713	1.38032	1.69349
	PNLIP G233E + HQ	2.75108	2.66352	2.38943
	Fig4 D	Fold induction NQO1
	vector	1	1	1
	vector + HQ	1.80458	2.08493	1.91853
	PNLIP wt	0.886791	0.856584	0.92445
	PNLIP wt + HQ	1.51222	1.50177	1.68568
	PNLIP G233E	1.49485	1.58008	1.61702
	PNLIP G233E + HQ	2.62079	2.64512	2.26577
	Fig5 A	Cellular Metabolic Activity %
	µM	Hydroquinone
	0	105.058	99.615	98.9418
	20	89.1534	88.0952	88.6243
	40	83.5979	84.127	83.0688
	60	81.4815	81.746	82.0106
	80	78.0423	83.0688	80.5556
	100	71.5608	65.873	77.2487
	Fig 7	Cellular Metabolic Activity %
	vector	95.977	93.6782	105.747	104.598
	vector + HQ	67.8161	68.9655	76.4368	72.9885
	PNLIP wt	74.7126	109.195	95.977	97.7011
	PNLIP wt + HQ	74.7126	63.2184	59.7701	62.6437
	PNLIP G233E	47.7011	62.6437	56.8965	51.7241
	PNLIP G233E + HQ	45.977	34.4828	32.1839	45.977
	Fig8 A	XBP1 splicing (%)
	vector	10.3815	14.1564	11.3523
	vector + HQ	28.5451	33.6448	29.8375
	PNLIP wt	13.395	17.4469	16.1435
	PNLIP wt + HQ	31.6063	27.7704	34.0519
	PNLIP G233E	36.7283	34.964	37.8529
	PNLIP G233E + HQ	45.08	43.3024	45.9141
	Fig8 B	Fold induction BiP
	vector	1	1	1
	vector + HQ	3.04547	3.48335	1.61328
	PNLIP wt	1.17827	1.52676	0.721965
	PNLIP wt + HQ	4.10771	4.98344	3.20428
	PNLIP G233E	2.08012	2.63989	1.45062
	PNLIP G233E + HQ	5.29024	6.95063	6.14838
	Fig8 C	Fold induction CHOP
	vector	1	1	1
	vector + HQ	3.10947	2.88119	3.49833
	PNLIP wt	1.31951	1.44393	1.84463
	PNLIP wt + HQ	4.92458	4.10296	7.74537
	PNLIP G233E	2.10916	1.80667	2.47941
	PNLIP G233E + HQ	4.84557	4.87927	7.14368
	Fig8 D	Fold induction NQO1
	vector	1	1	1
	vector + HQ	1.53333	1.52626	1.40444
	PNLIP wt	1.16743	1.23685	1.13288
	PNLIP wt + HQ	2.39496	2.07053	2.4909
	PNLIP G233E	2.8912	2.90794	2.21914
	PNLIP G233E + HQ	3.93583	4.3269	3.25652
